# Supplementary material for: Archaean zircons in Miocene oceanic hotspot rocks establish ancient continental crust beneath Mauritius
Source: Nat Commun. 2017 Jan 31;8:14086. doi: 10.1038/ncomms14086 (PMC5290313; doi:10.1038/ncomms14086)
Supplement: Supplementary Data 1 — U-Pb isotopic data acquired by SIMS for zircons recovered from Mauritius trachyte sample MAU-8 [file ncomms14086-s1.xlsx]

## Sheet: Sheet1
Supplementary Data 1: U-Pb isotopic data acquired by SIMS for zircons recovered from Mauritius trachyte sample MAU-8
grain/	Primary	measured	206Pb/238U	Uncert.	207Pb/206Pb	Uncert.	208Pb/232Th	Uncert.	U	Th	Th/U
analysis	Current (nA)	204Pb+/206Pb+	age (Ma)	1 sd (Ma)	age (Ma)	1 sd (Ma)	age (Ma)	1 sd (Ma)	µg/g	µg/g	(mass ratio)
old grains
3/1	1.68903	4.72447e-06	2970.96	13.6151	2929.58	3.875	3015.98	101.203	372.645	72.8849	0.195588
3/2	1.73855	8.18274e-06	3067.2	14.7749	3030.44	4.81179	2991.92	105.085	421.439	68.6387	0.162867
3/3	0.101556	1e-09	2993.15	68.6359	2934.2	16.2377	3055.86	268.581	287.722	31.7258	0.110265
3/4	0.0995664	1e-09	2940.68	66.3598	2896.91	17.7198	3305.47	292.174	281.227	26.3522	0.0937043
3/5	0.10137	1e-09	2464.68	58.5802	3002.75	20.7036	3036	268.675	432.368	35.6489	0.0824503
3/6	0.0961063	1.04339e-05	2883.68	66.6228	3005.56	13.8743	2851.6	264.912	474.251	22.3378	0.0471012
3/7	0.0946105	0.00019942	2355.66	55.8086	2874.02	19.6115	2481.69	223.328	261.955	48.445	0.184937
3/8	0.0950439	0.000319673	2592.35	66.1177	2949.61	30.5997	2843.07	278.399	119.909	25.1012	0.209336
3/9	0.0928636	6.22193e-05	2731.68	62.6521	3032.16	13.865	2612.56	222.866	455.179	66.5146	0.146129
3/10	0.0886297	6.07039e-05	2468.98	59.1153	2849.24	16.3754	2492.34	214.284	556.497	117.782	0.211648
3/11	0.0884419	4.8599e-06	2960.28	67.1318	2967.23	10.4793	2994.81	247.712	742.792	178.522	0.240339
5/1	1.64123	9.84706e-05	2698.42	22.2071	2833.58	11.695	2768.77	108.353	118.77	29.4498	0.247958
5/2	3.12145	0.00019374	1977.2	49.9487	2829.78	6.17663	1044.33	64.748	645.497	305.671	0.473544
5/3	3.13303	0.000262959	2623.83	28.3203	2810.14	9.11678	2539.49	162.341	193.626	30.9955	0.160079
8/1	1.99813	5.72355e-06	2854.93	19.2067	2887.19	5.23105	2713.35	143.046	482.243	3.88669	0.00805961
8/2	1.03032	6.06247e-06	2775.77	14.328	2807.32	6.48786	2814.14	136.232	283.24	3.37543	0.0119172
8/3	2.99112	5.99906e-05	2690.47	20.8501	2836.53	6.55573	1955.37	381.106	498.343	2.83319	0.00568522
8/4	0.104198	4.82447e-05	2014.11	48.7241	2551.97	11.3162	3945.52	365.521	818.927	7.64819	0.00933928
8/5	0.104738	0.000144073	1933.35	47.8809	2447.15	10.8174	2156.62	515.209	1214.18	16.2644	0.0133954
8/6	0.0989414	2.45345e-05	2802.67	63.7108	2766.03	13.015	3468.06	384.971	514.837	4.25744	0.00826949
young grains
1/1	1.80505	0.00360506	5.4216	0.0957581			4.19458	0.568646	516.504	556.144	1.07675
1/2	1.8674	0.00101316	5.89309	0.0524667			5.90523	0.220691	1220.82	2706.5	2.21696
1/3	2.02934	0.000663459	5.64644	0.0678484			5.93044	0.319649	969.668	1307.29	1.34819
1/4	1.95267	0.000181013	5.67399	0.0751769			5.75792	0.27161	1372.72	3287.37	2.39479
1/5	1.35976	0.00547396	4.89519	0.0920334			3.20327	0.670255	530.02	611.525	1.15378
1/6	1.63701	0.00147558	5.73491	0.0808485			5.54042	0.318025	964.633	1418.29	1.47028
4/1	1.75443	0.000385581	5.70577	0.0593277			6.04423	0.251566	917.16	1814.9	1.97883
4/2	1.64554	0.000526438	5.8287	0.0625562			5.55129	0.22995	1007.39	2148.38	2.13262
4/3	3.11112	0.00767421	5.30014	0.172343			4.76449	1.39705	410.497	382.572	0.931974
6/1	1.60407	0.00154077	5.92681	0.12041			6.39682	0.471051	492.487	510.716	1.03701
6/2	1.34411	0.00116446	5.734	0.0673141			5.62429	0.259073	1129.3	2488.41	2.2035
6/3	1.89423	0.00193548	5.49458	0.0880698			5.57392	0.34938	689.211	701.312	1.01756
6/4	3.13976	0.000557134	5.6227	0.0766642			5.91469	0.345371	554.328	647.478	1.16804
6/5	3.14429	0.0020018	5.70941	0.0802413			6.64885	0.417948	421.628	397.135	0.941909
6/6	3.06544	0.00217425	5.66635	0.0873834			6.28109	0.410316	412.41	376.973	0.914074
7/1	1.3819	0.00391146	6.01559	0.151021			8.85098	0.755396	248.515	210.69	0.847797
7/3	1.99328	0.00127502	6.01966	0.142543			7.57467	0.698607	231.53	253.635	1.09547
7/5	3.03985	0.00186751	5.78688	0.115304			7.10731	0.598464	253.757	166.101	0.654566
9/1	0.954909	0.000301462	5.7846	0.0835618			5.4265	0.23871	1333.57	3520.22	2.6397
9/2	1.02461	0.000172243	5.81605	0.127566			6.40707	0.455227	530.153	618.496	1.16664
9/3	1.92224	0.000652281	5.91417	0.104021			5.67991	0.354841	568.735	631.412	1.11021
9/4	1.97231	0.000879913	5.64688	0.0704433			5.83192	0.275095	1166.61	2531.04	2.16958
9/5	2.92086	0.00151373	5.5079	0.0715375			5.71475	0.32642	642.392	742.381	1.15565
9/6	3.04963	0.00252458	5.51391	0.0624331			5.20684	0.445825	728.084	1115.44	1.53203
9/7	3.04932	0.002602	5.48461	0.0681317			4.48517	0.452007	502.497	517.796	1.03044
11/1	1.23279	0.00142814	5.82985	0.163366			6.85833	0.57343	381.257	366.37	0.960952
11/2	1.21198	0.000774207	6.20663	0.0843765			5.69334	0.270653	939.114	1881.68	2.00367
11/3	1.99257	0.00123979	5.83134	0.094965			6.24343	0.383006	621.739	608.496	0.978699
11/4	3.11809	0.00125025	5.62922	0.0734616			6.66158	0.435761	550.561	499.214	0.906737
11/5	3.20946	0.00102192	5.44421	0.0719786			6.1466	0.356488	727.541	1024.98	1.40883
11/6	3.17684	0.0029216	5.57667	0.0806776			3.58882	0.569314	385.701	346.716	0.898924
12/1	1.19328	0.00647276	5.90125	0.141865			6.90817	0.580685	353.272	346.697	0.981388
12/2	0.976893	0.000673542	5.7106	0.12737			5.77496	0.350834	929.749	1970.39	2.11927
12/3	2.07432	0.00175071	5.53703	0.123934			6.55952	0.589066	368.327	345.615	0.938337
12/4	1.97841	0.000810095	5.76737	0.0885349			5.92963	0.318475	897.062	1717.36	1.91443
12/5	3.14734	0.000997657	5.50496	0.0700034			5.83593	0.302345	851.597	1601.36	1.88042
13/1	1.01538	0.00212366	5.765	0.104581			5.83541	0.351176	964.735	2071.22	2.14693
13/2	1.66439	0.0020747	5.65545	0.146235			6.24463	0.513377	384.318	367.138	0.955297
13/4	3.15971	0.00217691	5.37418	0.105946			6.15144	0.437485	434.898	477.736	1.0985
14/1	1.68137	0.00100252	5.86242	0.0789356			5.84786	0.273504	1353.87	3298.73	2.43653
14/2	1.96965	0.00142378	5.54363	0.0834869			5.83728	0.371715	586.709	646.474	1.10187
14/3	3.07115	0.000374158	5.60723	0.0700816			5.7611	0.290882	1081.7	2150.56	1.98813
14/4	3.13076	0.00144008	5.30894	0.0722472			5.60935	0.319615	1175.53	2486.2	2.11497
14/5	3.08312	0.00308141	5.20737	0.0746416			4.66298	0.489829	506.312	530.95	1.04866
15/1	1.98749	0.000930977	5.71072	0.0798375			5.91051	0.287447	1031.06	2021.24	1.96035
15/2	2.01291	0.00128385	5.75428	0.121035			6.49798	0.501172	362.847	335.976	0.925946
15/3	2.12095	0.00139489	5.62631	0.085588			6.62701	0.39735	614.573	570.812	0.928794
15/4	3.09164	0.00170186	5.53579	0.0822495			6.36782	0.398879	453.369	446.046	0.983848
Results from 70 SIMS U-Th-Pb determinations on a total of 13 zircon grains extracted from the MAU-8 trachyte sample.
Radiogenic 206Pb/238U, 207Pb/206Pb and 208Pb/232Th ages, as well as the absolute U and Th abundances were calculated using the
Excel-based macros provided by Martin Whitehouse (NORDSIM, Stockholm).
Common Pb correction is based on a modern common Pb having isotope ratios of 206Pb/204Pb = 18.703, 207Pb/204Pb = 15.629, 208Pb/204Pb = 38.631.
Common Pb correction for the old grains is based on the 204Pb, whereas for the young grains it is based on the 207Pb content.
Underlined values indicate analyses conducted partially on an inclusion or on the epoxy embedding medium.
