# Supplementary material for: Archaean zircons in Miocene oceanic hotspot rocks establish ancient continental crust beneath Mauritius
Source: Nat Commun. 2017 Jan 31;8:14086. doi: 10.1038/ncomms14086 (PMC5290313; doi:10.1038/ncomms14086)
Supplement: Supplementary Data 2 — Oxygen isotope data acquired by SIMS for zircons recovered from Mauritius trachyte sample MAU-8 [file ncomms14086-s2.xlsx]

## Sheet: Sheet1
Supplementary Data 2: Oxygen isotope data acquired by SIMS for zircons recovered from Mauritius trachyte sample MAU-8
grain/analysis	δ18OSMOW (‰)	uncert (1sd)
old grains
Mau8-3@1	5.4997	0.1
Mau8-8@1	9.73854	0.08
Mau8-8@2	9.89829	0.89
young grains
Mau8-1@1	4.64704	0.0932605
Mau8-1@2	4.35549	0.0739769
Mau8-1@3	4.49028	0.085575
Mau8-1@4	4.64704	0.0932605
Mau8-4@1	4.61509	0.0530229
Mau8-4@2	4.24017	0.0863413
Mau8-4@3	4.81976	0.0588039
Mau8-6@1	4.45833	0.0592369
Mau8-6@2	4.77633	0.0703261
Mau8-6@3	4.74738	0.0727011
Mau8-7@1	4.53821	0.0859008
Mau8-7@2	4.69246	0.10261
Mau8-7@3	4.48279	0.064048
Mau8-9@1	4.53072	0.10532
Mau8-9@2	4.83774	0.0902938
Mau8-9@3	4.40991	0.0859806
Mau8-11@1	4.50626	0.084894
Mau8-11@2	4.40941	0.0935358
Mau8-11@3	4.5427	0.0792396
Mau8-12@1	4.49428	0.100642
Mau8-12@2	5.07636	0.0637933
Mau8-12@3	4.8627	0.0834171
Mau8-13@1	4.53421	0.0686728
Mau8-14@1	4.88516	0.0697704
Mau8-14@2	4.59911	0.0650189
Mau8-14@3	4.80329	0.0867054
Mau8-15@1	4.58363	0.0810437
Mau8-15@2	4.53371	0.0813646
Mau8-15@3	4.13534	0.0619154
mean of young grains	4.595
1sd young grains	0.202926
N	29
Notes:
The uncertainty assignments for the individual analyes are based on the dispersion between the 20 individual cycles during the 80 seconds of data collection.
The overall repeatability for N = 10 analyses on the 91500 zircon reference material was 0.07 ‰ (1sd).
